# Supplementary material for: SLC35F2, a Transporter Sporadically Mutated in the Untranslated Region, Promotes Growth, Migration, and Invasion of Bladder Cancer Cells
Source: Cells. 2021 Jan 6;10(1):80. doi: 10.3390/cells10010080 (PMC7825079; doi:10.3390/cells10010080)
Supplement: Supplementary file 1 [file cells-10-00080-s001.zip]

Archive with 2 entries (2 files):
- Supplementary-tables-and-figures_Rev2_proofread.pdf
- Supplementary-bioinformatics-methods.pdf
